# Supplementary material for: A large scale hearing loss screen reveals an extensive unexplored genetic landscape for auditory dysfunction
Source: Nat Commun. 2017 Oct 12;8:886. doi: 10.1038/s41467-017-00595-4 (PMC5638796; doi:10.1038/s41467-017-00595-4)
Supplement: Supplementary file 2 — Supplementary Data [file 41467_2017_595_MOESM2_ESM.xlsx]

## Sheet: Sheet1
Gene	Allele	Zygosity	Centre	Comparison	Click ABR	6kHz ABR	12kHz ABR	18kHz ABR	24kHz ABR	30kHz ABR
3110043O21Rik	3110043O21Riktm1b(KOMP)Mbp	hom	UCD	F+M (4)	0.0148	0.0032	1	1	0.0545	0.0092
4933428G20Rik	4933428G20Riktm1.1(KOMP)Vlcg	hom	UCD	F (2)	0.0056	1	1	1	1	1
4933430I17Rik	4933430I17Riktm1b(EUCOMM)Wtsi	hom	ICS	F (3)		1	1	1	1	0.0007
A730017C20Rik	A730017C20Riktm1b(KOMP)Wtsi	hom	WTSI	F (4)	0	0	0	0	0	0
A730017C20Rik	A730017C20Riktm1b(KOMP)Wtsi	hom	WTSI	F+M (8)	0	0	0	0	0	0
A730017C20Rik	A730017C20Riktm1b(KOMP)Wtsi	hom	WTSI	M (4)	0.0003	0	0	0	0	0
Aak1	Aak1tm1b(EUCOMM)Hmgu	hom	ICS	F (6)		0.0004	0	0	0	0
Aak1	Aak1tm1b(EUCOMM)Hmgu	hom	ICS	F+M (8)		0.0005	0	0	0	0
Aak1	Aak1tm1b(EUCOMM)Hmgu	hom	ICS	M (2)		0.0659	0.0007	0.0052	0.0262	0.0015
Acsl4	Acsl4tm1a(EUCOMM)Wtsi	hom	WTSI	F (3)	1	1	1	1	0.0056	0.0056
Acvr1	Acvr1tm1.1(KOMP)Vlcg	het	UCD	F (2)	0.0056	1	1	0.033	1	0.0761
Acvr1	Acvr1tm1.1(KOMP)Vlcg	het	UCD	F+M (4)	0.0006	1	1	0.0092	1	0.1469
Acvr2a	Acvr2atm1.1(KOMP)Vlcg	hom	TCP	F (2)	0.0776	0.0078	1	0.0776	0.0024	0.0776
Adamts9	Adamts9tm1b(KOMP)Wtsi	het	UCD	F (2)	0.0056	1	1	1	1	1
Adgrb1	Adgrb1tm2a(EUCOMM)Wtsi	hom	WTSI	F (2)	0.0007	0.0007	0.011	0.0007	0.0015	0.0015
Adgrb1	Adgrb1tm2a(EUCOMM)Wtsi	hom	WTSI	F+M (8)	0	0	0	0	0	0
Adgrb1	Adgrb1tm2a(EUCOMM)Wtsi	hom	WTSI	M (6)	0.0007	0	0	0	0	0
Adgrv1	Adgrv1tm1.1(KOMP)Vlcg	hom	UCD	F (2)	0.0056	0.0004	0.0013	0.0004	0.0013	0.0017
Adgrv1	Adgrv1tm1.1(KOMP)Vlcg	hom	UCD	F+M (4)	0	0	0	0	0	0
Adgrv1	Adgrv1tm1.1(KOMP)Vlcg	hom	UCD	M (2)	0.0013	0.0013	0.0004	0.0022	0.0004	0.0022
Adipoq	Adipoqtm1b(KOMP)Wtsi	hom	UCD	F+M (3)	0.1857	1	1	0.0092	1	1
Adipor2	Adipor2tm1b(EUCOMM)Hmgu	hom	H	F+M (4)	1	0.0033	1	1	1	1
Adipor2	Adipor2tm1b(EUCOMM)Hmgu	hom	H	M (2)	1	0.001	1	1	1	1
Afap1l2	Afap1l2tm1b(KOMP)Wtsi	hom	UCD	F (2)	0.0056	1	1	1	1	1
Aff3	Aff3tm1a(EUCOMM)Wtsi	hom	WTSI	F (5)	0	0.0067	0.0107	0.0003	0.0007	0.0131
Aff3	Aff3tm1a(EUCOMM)Wtsi	hom	WTSI	F+M (10)	0	0.0001	0.0012	0.0001	0	0.0001
Aff3	Aff3tm1a(EUCOMM)Wtsi	hom	WTSI	M (5)	0.0031	0.0389	0.1701	0.0164	0.0532	0.0084
Ahrr	Ahrrtm1b(KOMP)Wtsi	hom	J	F (3)		0.0017	0.044	0.044	0.0036	0.0654
Ahsg	Ahsgtm1.1(KOMP)Vlcg	hom	UCD	F (2)	0.0056	1	0.0654	0.033	0.0013	0.0017
Ahsg	Ahsgtm1.1(KOMP)Vlcg	hom	UCD	F+M (4)	0.0006	1	1	0.0092	1	0.0003
Akr1c12	Akr1c12tm1b(KOMP)Wtsi	hom	NING	F+M (4)	1	1	1	1	0.0012	0.1294
Amigo3	Amigo3tm1.1(KOMP)Vlcg	hom	UCD	F+M (6)	0.0026	1	1	0.2115	1	1
Ankrd11	Ankrd11tm1b(EUCOMM)Wtsi	het	ICS	F (8)		0	0	0.103	1	1
Ankrd11	Ankrd11tm1b(EUCOMM)Wtsi	het	ICS	F+M (15)		0	0	0.1642	1	0.0341
Ankrd11	Ankrd11tm1b(EUCOMM)Wtsi	het	ICS	M (7)		0.087	0.0074	1	1	1
Ankrd53	Ankrd53tm1(KOMP)Wtsi	hom	NING	F (2)	1	1	1	0.001	0.3746	0.5181
Ankrd53	Ankrd53tm1(KOMP)Wtsi	hom	NING	F+M (4)	1	1	1	0.003	0.544	0.1294
Ap3m2	Ap3m2em1H	hom	H	F (2)	1	0.0004	1	1	0.0462	0.0279
Ap3m2	Ap3m2em1H	hom	H	F+M (3)	1	0.0017	1	0.0413	0.0007	0.0005
Ap3s1	Ap3s1tm1b(EUCOMM)Hmgu	hom	GMC	F (4)	0.0669	0.0698	0.005	1	1	1
Ap3s1	Ap3s1tm1b(EUCOMM)Hmgu	hom	GMC	F+M (8)	0.0003	0.0002	0	0.0039	0.1473	0.3036
Ap3s1	Ap3s1tm1b(EUCOMM)Hmgu	hom	GMC	M (4)	0.0026	0.0012	0.0502	0.0012	0.0813	0.0967
Ap4e1	Ap4e1tm1b(KOMP)Wtsi	hom	UCD	F+M (3)	0.0006	1	1	0.1469	0.0014	0.0092
Ap4e1	Ap4e1tm1b(KOMP)Wtsi	hom	BCM	F+M (3)		1	1	0.0002	0.0018	0.0545
Ap4e1	Ap4e1tm1b(KOMP)Wtsi	hom	RBRC	F+M (3)	1	1	1	1	0.092	0.0038
Ap4e1	Ap4e1tm1b(KOMP)Wtsi	hom	ICS	F+M (3)		1	1	0.0325	0.0001	1
Ap4m1	Ap4m1tm1b(EUCOMM)Wtsi	hom	WTSI	F+M (8)	0.1552	1	1	1	1	0.0042
Arf3	Arf3tm1b(EUCOMM)Hmgu	hom	GMC	F+M (7)	1	0.0057	0.0143	0.0887	0.1302	0.2716
Arf3	Arf3tm1b(EUCOMM)Hmgu	hom	GMC	M (4)	1	0.0012	0.0502	0.0504	0.0617	1
Arhgap23	Arhgap23tm1b(EUCOMM)Wtsi	hom	BCM	F+M (8)		1	1	1	0.0001	0.0545
Arhgap23	Arhgap23tm1b(EUCOMM)Wtsi	hom	BCM	M (4)		1	1	1	0.0093	0.1582
Arrb2	Arrb2tm1.1(KOMP)Vlcg	het	J	M (3)		1	0.0023	0.0511	0.0511	0.0072
Ascc2	Ascc2tm1b(EUCOMM)Wtsi	het	BCM	F (3)		0.081	1	0.0011	0.0334	0.5523
Ascc2	Ascc2tm1b(EUCOMM)Wtsi	het	BCM	F+M (7)		0.1962	1	0.0002	0.0049	0.429
Aspm	Aspmtm1a(KOMP)Wtsi	hom	WTSI	F (5)	1	1	0.0008	1	0.1528	1
Aspm	Aspmtm1a(KOMP)Wtsi	hom	WTSI	F+M (6)	0.248	0.0018	0.0058	1	0.1005	1
Aspn	Aspntm1b(EUCOMM)Hmgu	hom	GMC	F (4)	1	0.0021	1	1	1	1
Aspn	Aspntm1b(EUCOMM)Hmgu	hom	GMC	F+M (8)	0.1291	0.0002	0.1703	0.0887	0.1473	1
Atad2b	Atad2btm1b(EUCOMM)Hmgu	hom	ICS	F+M (14)		0.1543	0.1543	1	1	0
Atad2b	Atad2btm1b(EUCOMM)Hmgu	hom	ICS	M (7)		0.087	0.12	1	1	0.0001
Atf6b	Atf6btm1.1(KOMP)Vlcg	het	UCD	F+M (4)	1	1	1	1	1	0.0092
Atf6b	Atf6btm1.1(KOMP)Vlcg	het	UCD	M (2)	1	1	1	1	1	0.0022
Atg4b	Atg4bem1Marc	hom	NING	F (2)	1	0.001	1	1	1	0.5181
Atg4b	Atg4bem1Marc	hom	NING	F+M (4)	1	0.003	0.003	1	1	0.1294
Atp2b1	Atp2b1tm1b(KOMP)Wtsi	het	UCD	F (2)	0.0056	0.033	1	1	1	1
Atp2b1	Atp2b1tm1b(KOMP)Wtsi	het	UCD	F+M (4)	0	0.0001	0.0545	0.0092	1	1
Atp2b1	Atp2b1tm1b(KOMP)Wtsi	het	UCD	M (2)	0.0013	0.0013	0.0331	0.0872	1	1
Atxn7l3	Atxn7l3tm1.1(KOMP)Wtsi	het	ICS	F (7)		1	1	1	0.0044	1
Atxn7l3	Atxn7l3tm1.1(KOMP)Wtsi	het	ICS	F+M (15)		0.1642	1	1	0.0009	0.0341
B020004J07Rik	B020004J07Riktm1b(KOMP)Wtsi	hom	UCD	F+M (3)	1	0.0016	0.0412	1	1	1
Bahd1	Bahd1tm2b(KOMP)Wtsi	het	ICS	F+M (17)		0.0013	1	1	1	0.5627
Bahd1	Bahd1tm2b(KOMP)Wtsi	het	ICS	M (9)		0.0067	1	1	1	1
Baiap2l2	Baiap2l2tm1b(EUCOMM)Hmgu	hom	ICS	F (8)		0.103	0	0	1	1
Baiap2l2	Baiap2l2tm1b(EUCOMM)Hmgu	hom	ICS	F+M (16)		0.0001	0	0	0.0167	0.5412
Baiap2l2	Baiap2l2tm1b(EUCOMM)Hmgu	hom	ICS	M (8)		0	0	0	0.0053	0.2708
Bicd1	Bicd1tm1.1(KOMP)Wtsi	hom	UCD	F (2)	0.0056	1	0.0654	1	0.0654	1
Bicd1	Bicd1tm1.1(KOMP)Wtsi	hom	UCD	F+M (4)	0	1	1	0.0092	0.0545	1
Bicd1	Bicd1tm1.1(KOMP)Wtsi	hom	UCD	M (2)	0.0013	1	1	0.0872	1	1
Blvrb	Blvrbtm1(KOMP)Wtsi	hom	NING	F (4)	1	1	1	0.0057	0.2008	0.2917
Blvrb	Blvrbtm1(KOMP)Wtsi	hom	NING	F+M (8)	1	1	0.013	0.0008	0.044	0.0102
Bphl	Bphltm1b(EUCOMM)Hmgu	hom	ICS	M (2)		1	1	1	1	0.0016
C1ra	C1ratm1.1(KOMP)Vlcg	hom	UCD	F (2)	0.1389	1	1	0.0004	1	1
C1ra	C1ratm1.1(KOMP)Vlcg	hom	UCD	F+M (4)	0.1857	1	1	0.0092	1	1
Cant1	Cant1tm1b(EUCOMM)Hmgu	hom	GMC	F+M (2)	0.0009	1	1	1
Casp12	Casp12tm1a(KOMP)Wtsi	hom	WTSI	F+M (6)	0.059	1	1	0.0005	1	1
Casp12	Casp12tm1a(KOMP)Wtsi	hom	WTSI	M (3)	0.064	1	1	0.0001	0.2062	1
Casz1	Casz1tm1b(EUCOMM)Hmgu	het	H	F+M (4)	1	0.0033	1	1	1	1
Cbln3	Cbln3tm1.1(KOMP)Vlcg	het	J	M (2)		0.0429	0.0008	0.0344	1	0.0932
Ccdc127	Ccdc127tm1b(EUCOMM)Wtsi	hom	WTSI	F+M (10)	0.0004	1	1	1	0.0141	0.0067
Ccdc127	Ccdc127tm1b(EUCOMM)Wtsi	hom	WTSI	M (5)	0.0013	1	1	1	0.0124	0.071
Ccdc160	Ccdc160tm1a(EUCOMM)Wtsi	hom	WTSI	F (4)	1	1	0.0047	1	1	1
Ccdc33	Ccdc33tm1.1(KOMP)Vlcg	hom	UCD	F+M (4)	1	1	1	0.0092	1	1
Ccdc88c	Ccdc88ctm1b(KOMP)Mbp	hom	UCD	F (2)	0.1389	1	1	0.0004	0.0654	0.0017
Ccdc88c	Ccdc88ctm1b(KOMP)Mbp	hom	UCD	F+M (4)	0.0006	1	1	0	0	0
Ccdc88c	Ccdc88ctm1b(KOMP)Mbp	hom	UCD	M (2)	0.0013	1	1	0.0022	0.0004	0.0022
Ccdc92	Ccdc92tm1b(KOMP)Mbp	hom	UCD	F+M (4)	0.0006	0.0032	0.0545	0.0092	0.0545	0.1469
Ccdc92	Ccdc92tm1b(KOMP)Mbp	hom	UCD	M (2)	0.0013	0.0657	0.0331	0.0022	0.0331	0.0872
Ccl27a	Ccl27atm1.1(KOMP)Vlcg	hom	UCD	F+M (3)	1	1	1	0.0048	0.0412	0.1125
Cdan1	Cdan1tm1b(KOMP)Wtsi	het	UCD	F (2)	0.1389	1	1	1	1	0.0017
Cdan1	Cdan1tm1b(KOMP)Wtsi	het	UCD	F+M (4)	0.1857	1	1	1	1	0.0092
Cdca5	Cdca5tm1.1(KOMP)Vlcg	het	J	F+M (5)		1	1	0.0592	0.0028	0.0689
Cdh19	Cdh19tm1a(EUCOMM)Wtsi	hom	WTSI	F (4)	1	1	0.0047	1	0.1249	1
Cdipt	Cdipttm1b(EUCOMM)Wtsi	het	BCM	F+M (8)		0.0253	1	1	0.1118	0.005
Cdipt	Cdipttm1b(EUCOMM)Wtsi	het	BCM	M (4)		0.01	1	1	0.3216	0.3051
Cdk14	Cdk14tm1a(KOMP)Wtsi	hom	WTSI	F (7)	0.0133	1	0.0309	0.1412	0.0257	0.0001
Cdk14	Cdk14tm1a(KOMP)Wtsi	hom	WTSI	F+M (8)	0.0005	1	1	0.4384	0.0104	0
Cdk9	Cdk9tm1.1(KOMP)Vlcg	het	UCD	F+M (4)	0.1857	1	1	0.0092	1	1
Cib2	Cib2tm1b(EUCOMM)Wtsi	hom	H	F+M (3)	0	0	0	0	0	0
Cib2	Cib2tm1b(EUCOMM)Wtsi	hom	H	M (2)	0.0004	0.001	0.0007	0.0018	0.0005	0.0002
Ckb	Ckbtm1b(KOMP)Wtsi	hom	UCD	M (2)	0.0013	1	1	0.0872	1	1
Clrn1	Clrn1tm1.1(KOMP)Vlcg	hom	UCD	F (2)	0.0056	0.0004	0.0013	0.0004	0.0013	0.0017
Clrn1	Clrn1tm1.1(KOMP)Vlcg	hom	UCD	F+M (4)	0	0	0	0	0	0
Clrn1	Clrn1tm1.1(KOMP)Vlcg	hom	UCD	M (2)	0.0013	0.0013	0.0004	0.0022	0.0004	0.0022
Cmtm6	Cmtm6tm1a(EUCOMM)Wtsi	hom	WTSI	F+M (6)	0.059	0.2212	0.0058	0.0653	1	1
Col4a3bp	Col4a3bptm1a(KOMP)Wtsi	het	WTSI	F+M (4)	1	0.0004	1	1	1	1
Col9a2	Col9a2tm1b(EUCOMM)Wtsi	hom	H	F (2)	0.0002	0.0004	0.0644	0.0004	0.0006	0.0002
Col9a2	Col9a2tm1b(EUCOMM)Wtsi	hom	H	F+M (4)	0	0	0.0001	0	0	0
Col9a2	Col9a2tm1b(EUCOMM)Wtsi	hom	H	M (2)	0.0004	0.001	0.0007	0.0018	0.0005	0.0002
Coq4	Coq4tm1a(EUCOMM)Wtsi	het	WTSI	F (4)	0.0041	0.0846	0.0047	0.0846	1	1
Crym	Crymtm1b(KOMP)Wtsi	hom	J	M (3)		1	1	0.0511	0.0511	0.0072
Csf3r	Csf3rtm1.1(KOMP)Vlcg	het	UCD	F (2)	0.1389	1	0.0654	0.033	0.0654	0.0017
Csf3r	Csf3rtm1.1(KOMP)Vlcg	het	UCD	F+M (4)	0.1857	1	0.0545	0.1469	1	0.0092
Csnk1g2	Csnk1g2tm1b(EUCOMM)Wtsi	hom	GMC	F+M (4)	0.0063	1	1	0.0781	1	1
Cspg4	Cspg4tm1b(KOMP)Wtsi	hom	BCM	F+M (9)		0.0317	0.1408	0.1186	0.0006	0.1669
Cspg4	Cspg4tm1b(KOMP)Wtsi	hom	BCM	M (5)		0.0161	0.081	0.081	0.003	0.1581
Cxcl3	Cxcl3tm1.1(KOMP)Vlcg	hom	UCD	F (2)	0.1389	1	1	1	0.0654	0.0017
Cyb5r2	Cyb5r2tm1b(EUCOMM)Hmgu	hom	H	F (4)	0.0013	1	1	0.0726	0.0901	0.0013
Cyb5r2	Cyb5r2tm1b(EUCOMM)Hmgu	hom	H	F+M (6)	0.0035	1	1	0.0808	0.0873	0.0001
Cyp4b1	Cyp4b1tm1b(KOMP)Wtsi	hom	GMC	F+M (8)	1	0.0057	1	1	1	0.2716
D6Wsu163e	D6Wsu163etm1b(EUCOMM)Wtsi	hom	WTSI	F (4)	0.0707	0.1483	1	1	0.1046	0
D6Wsu163e	D6Wsu163etm1b(EUCOMM)Wtsi	hom	WTSI	F+M (8)	0.0063	0.2618	1	1	0.009	0
Dbn1	Dbn1tm1b(KOMP)Wtsi	het	UCD	F+M (4)	0.1857	0.0032	1	0.1469	1	0.1469
Dbn1	Dbn1tm1b(KOMP)Wtsi	het	UCD	M (2)	0.0657	0.0013	1	0.0872	1	0.0872
Dctd	Dctdem1Marc	hom	NING	F+M (4	1	1	1	0.0769	0.0012	0.1294
Dctn1	Dctn1tm1a(EUCOMM)Wtsi	het	WTSI	F+M (4)	0.1245	1	0.0685	0.0017	1	1
Ddost	Ddosttm1.1(KOMP)Vlcg	het	TCP	F+M (4)	0.0034	1	1	0.0765	1	0.1486
Dennd1c	Dennd1ctm1a(EUCOMM)Wtsi	hom	WTSI	F (4)	1	0.0095	0.0048	0.0048	1	1
Dennd1c	Dennd1ctm1a(EUCOMM)Wtsi	hom	WTSI	F+M (7)	0.3581	0.0267	0.0145	0.004	1	1
Dgcr2	Dgcr2tm1b(EUCOMM)Wtsi	hom	BCM	F (5)		1	0.0058	1	0.3302	0.1805
Dgcr2	Dgcr2tm1b(EUCOMM)Wtsi	hom	BCM	F+M (7)		1	0.0065	1	0.6815	0.0543
Dlg5	Dlg5tm1b(EUCOMM)Wtsi	het	UCD	F+M (4)	1	0.0861	1	0.0092	1	1
Dmp1	Dmp1tm1.1(KOMP)Vlcg	hom	UCD	F (2)	0.0056	1	1	1	1	1
Dnajc15	Dnajc15tm1b(KOMP)Wtsi	hom	BCM	F+M (7)		1	1	1	1	0.0009
Dnase1	Dnase1tm1.1(KOMP)Vlcg	hom	UCD	F (2)	0.0056	1	0.0654	0.033	0.0013	0.0017
Dnase1	Dnase1tm1.1(KOMP)Vlcg	hom	UCD	F+M (4)	0	1	0.0545	0.0003	0	0
Dnase1	Dnase1tm1.1(KOMP)Vlcg	hom	UCD	M (2)	0.0013	1	1	0.0872	0.0331	0.0022
Dnase1l2	Dnase1l2tm1.1(KOMP)Wtsi	hom	J	F (2)		1	1	1	0.0003	1
Dnase1l2	Dnase1l2tm1.1(KOMP)Wtsi	hom	UCD	F (2)	0.0056	1	1	1	1	1
Dnase1l2	Dnase1l2tm1.1(KOMP)Wtsi	hom	UCD	F+M (4)	0.0006	1	1	1	1	1
Dnase1l2	Dnase1l2tm1.1(KOMP)Wtsi	hom	BCM	F (4)		0.0001	0.0036	1	0.011	0.3082
Dnase1l2	Dnase1l2tm1.1(KOMP)Wtsi	hom	BCM	F+M (7)		0	0.0002	1	0.2116	0.429
Dnase1l2	Dnase1l2tm1.1(KOMP)Wtsi	hom	BCM	M (3)		0.0052	0.0497	1	0.556	1
Dspp	Dspptm1.1(KOMP)Vlcg	hom	UCD	F (2)	0.0056	1	0.0654	1	1	1
Dspp	Dspptm1.1(KOMP)Vlcg	hom	UCD	F+M (4)	0.0148	1	1	0.0092	1	1
Dtnbp1	Dtnbp1tm1b(EUCOMM)Hmgu	hom	TCP	F (4)	1	0.0033	1	1	0.2135	0.1571
Duoxa2	Duoxa2tm1b(KOMP)Wtsi	hom	WTSI	F (2)	0.0004	0.0017	0.0008	0.0008	0.0008	0.0003
Duoxa2	Duoxa2tm1b(KOMP)Wtsi	hom	WTSI	F+M (8)	0	0	0	0	0	0
Duoxa2	Duoxa2tm1b(KOMP)Wtsi	hom	WTSI	M (6)	0	0	0	0	0	0
Dusp13	Dusp13tm1b(KOMP)Wtsi	hom	UCD	F (2)	0.0056	1	1	0.033	1	1
Dusp7	Dusp7tm1(KOMP)Wtsi	hom	NING	F (4)	0.0993	1	1	0.0057	0.0352	1
Dusp7	Dusp7tm1(KOMP)Wtsi	hom	NING	F+M (6)	0.1124	1	0.0073	0.0073	0.0797	1
Dynll1	Dynll1tm1(KOMP)Wtsi	het	WTSI	F+M (8)	0.0048	1	0.131	1	0.131	1
Dyrk1b	Dyrk1btm1b(EUCOMM)Wtsi	het	ICS	F+M (18)		0.1934	1	1	1	0
Dyrk1b	Dyrk1btm1b(EUCOMM)Wtsi	het	ICS	M (9)		0.1102	1	1	1	0.0003
Edar	Edartm1b(KOMP)Wtsi	het	UCD	F+M (4)	0.1857	1	1	0.0092	1	1
Eif2s2	Eif2s2em2Bay	het	BCM	F (4)		1	0.0036	0.0022	0.1007	0.3082
Eif2s2	Eif2s2em2Bay	het	BCM	F+M (8)		1	0.0085	0.0061	0.0018	0.0545
Eif2s2	Eif2s2em2Bay	het	BCM	M (4)		1	1	1	0.0093	0.1582
Elmo1	Elmo1tm1a(EUCOMM)Wtsi	hom	WTSI	F+M (4)	0.4982	1	0.0024	1	1	1
Elmo3	Elmo3tm1.1(KOMP)Vlcg	hom	UCD	F+M (4)	1	0.0032	1	1	1	1
Elmo3	Elmo3tm1.1(KOMP)Vlcg	hom	UCD	M (2)	1	0.0013	1	1	1	1
Elmod1	Elmod1tm1b(EUCOMM)Hmgu	hom	H	F (2)	0.0002	0.0004	0.0011	0.0004	0.0006	0.0002
Elmod1	Elmod1tm1b(EUCOMM)Hmgu	hom	H	F+M (4)	0	0	0	0	0	0
Elmod1	Elmod1tm1b(EUCOMM)Hmgu	hom	H	M (2)	0.0004	0.001	0.0007	0.0018	0.0005	0.0002
Emb	Embtm1b(KOMP)Wtsi	hom	UCD	F (2)	0.1389	1	0.0654	0.0004	0.0013	0.0017
Emx1	Emx1tm1.1(KOMP)Vlcg	hom	UCD	F (2)	0.0056	1	1	0.033	0.0013	0.0761
Emx1	Emx1tm1.1(KOMP)Vlcg	hom	UCD	F+M (4)	0.0006	0.0861	0.0545	0.0003	0.0014	0.1469
Epha5	Epha5tm1b(NCOM)Mfgc	hom	TCP	F (2)	0.0024	1	1	1	1	1
Epha5	Epha5tm1b(NCOM)Mfgc	hom	TCP	F+M (4)	0.0034	1	1	1	1	1
Epn3	Epn3tm1b(KOMP)Wtsi	hom	UCD	F (2)	0.0056	1	1	1	0.0654	0.0017
Epn3	Epn3tm1b(KOMP)Wtsi	hom	UCD	F+M (4)	0	1	1	1	0.0545	0.0003
Epn3	Epn3tm1b(KOMP)Wtsi	hom	UCD	M (2)	0.0013	1	1	1	1	0.0872
Eps8l1	Eps8l1tm2b(KOMP)Wtsi	hom	UCD	F (2)	0.0056	0.0004	0.0013	0.0004	0.0013	0.0017
Eps8l1	Eps8l1tm2b(KOMP)Wtsi	hom	UCD	F+M (4)	0.0148	0.0032	0.0014	0.0092	0.0014	0.0092
Erp44	Erp44tm1a(KOMP)Wtsi	het	WTSI	F+M (4)	0.1245	1	0.0024	0.0291	1	1
Ethe1	Ethe1tm1b(EUCOMM)Wtsi	het	H	F+M (4)	1	0.0033	1	1	1	1
Ewsr1	Ewsr1tm1b(EUCOMM)Wtsi	het	TCP	F (4)	1	1	1	1	0.0017	0.0248
Exoc4	Exoc4em1J	het	J	F (3)		1	1	1	0	1
Exosc3	Exosc3tm1.1(KOMP)Vlcg	het	UCD	F+M (4)	1	1	1	0.0092	1	1
Exosc9	Exosc9tm1b(EUCOMM)Wtsi	het	WTSI	F+M (4)	0.001	1	1	1	1	1
Eya4	Eya4tm1b(KOMP)Wtsi	het	TCP	F (2)	0.0024	1	1	1	0.0776	1
Eya4	Eya4tm1b(KOMP)Wtsi	het	TCP	F+M (4)	0.0003	0.2577	1	0.1543	0.0037	1
Eya4	Eya4tm1b(KOMP)Wtsi	het	TCP	M (2)	0.0824	0.1613	1	0.1223	0.0089	1
F13a1	F13a1tm1.1(KOMP)Vlcg	hom	UCD	M (3)	0.0038	1	1	0.0065	1	0.1275
Fam151a	Fam151atm1b(KOMP)Wtsi	hom	UCD	F (2)	0.0056	1	1	1	1	1
Fam151a	Fam151atm1b(KOMP)Wtsi	hom	UCD	F+M (4)	0.0006	1	1	1	1	1
Fam96a	Fam96atm2a(EUCOMM)Wtsi	hom	WTSI	M (3)	0.0041	1	1	1	1	1
Fbxl16	Fbxl16tm1b(KOMP)Wtsi	het	BCM	F+M (8)		1	1	0.1063	0.1118	0.005
Fbxl8	Fbxl8em2Marc	hom	NING	F+M (4)	1	1	1	1	0.0012	0.1294
Fbxo24	Fbxo24em2Marc	hom	NING	F+M (4)	1	1	1	0.0769	0.0012	0.1294
Fbxo33	Fbxo33tm1b(EUCOMM)Wtsi	hom	WTSI	F+M (8)	0.0063	1	1	1	0.009	0
Fbxo33	Fbxo33tm1b(EUCOMM)Wtsi	hom	WTSI	M (7)	0.0071	1	1	1	0.0017	0
Fbxo41	Fbxo41tm1.1(KOMP)Vlcg	hom	UCD	F+M (5)	0	1	1	0.0149	0.0675	0.1799
Fbxo41	Fbxo41tm1.1(KOMP)Vlcg	hom	UCD	M (2)	0.0013	1	1	0.0022	1	0.0872
Fgfr4	Fgfr4tm1b(EUCOMM)Wtsi	hom	BCM	F+M (5)		0.1449	1	1	0.3282	0.0067
Fkbpl	Fkbpltm1b(KOMP)Wtsi	het	UCD	F+M (4)	0.0148	1	1	0.0003	1	1
Fkbpl	Fkbpltm1b(KOMP)Wtsi	het	UCD	M (2)	0.0657	1	1	0.0022	1	1
Fmnl3	Fmnl3tm1b(KOMP)Wtsi	hom	BCM	F+M (8)		0.2207	1	0.0061	0.0143	0.0545
Fnbp1l	Fnbp1ltm1.1(KOMP)Vlcg	hom	UCD	F (3))	0.2004	1	0.0962	1	0.0962	0.005
Fnbp1l	Fnbp1ltm1.1(KOMP)Vlcg	hom	UCD	F+M (5)	0.0238	1	0.0675	0.0149	0.0675	0.0007
Fndc7	Fndc7tm1.1(KOMP)Vlcg	hom	UCD	F (2)	1	1	0.0013	0.033	1	1
Fndc7	Fndc7tm1.1(KOMP)Vlcg	hom	UCD	F+M (4)	1	1	0.0545	0.0092	1	1
Fosb	Fosbtm1b(KOMP)Wtsi	hom	UCD	F+M (4)	0.1857	1	1	0.0092	1	0.1469
Fshr	Fshrtm1(KOMP)Vlcg	hom	NING	F+M (7)	1	1	1	1	0.6016	0.0051
Ftsj1	Ftsj1tm1b(EUCOMM)Wtsi	hom	BCM	F (4)		0.1063	0.0036	1	0.3136	0.5994
Ftsj1	Ftsj1tm1b(EUCOMM)Wtsi	hem	BCM	M (4)		1	0.0022	1	0.3216	0.3051
Fus	Fustm1.1(KOMP)Vlcg	het	TCP	F+M (4)	1	0.002	1	1	0.0796	0.0796
Fus	Fustm1.1(KOMP)Vlcg	het	TCP	M (2)	1	0.0089	1	1	0.1613	0.2367
Gas2l1	Gas2l1tm1.1(KOMP)Vlcg	hom	UCD	F+M (4)	1	1	1	0.0003	1	0.1469
Gas6	Gas6tm1.1(KOMP)Vlcg	hom	UCD	F (2)	0.0056	1	0.0654	0.0004	0.0654	0.0761
Gas6	Gas6tm1.1(KOMP)Vlcg	hom	UCD	F+M (4)	0.0148	1	1	0.0092	1	0.1469
Gata2	Gata2tm1b(KOMP)Wtsi	het	UCD	F (2)	1	1	0.0013	0.0004	1	1
Gata2	Gata2tm1b(KOMP)Wtsi	het	UCD	F+M (4)	1	1	0	0	1	1
Gata2	Gata2tm1b(KOMP)Wtsi	het	UCD	M (2)	1	1	0.0331	0.0022	1	1
Gata5	Gata5tm1b(KOMP)Wtsi	hom	UCD	F+M (4)	0.1857	1	1	0.0003	1	1
Gata5	Gata5tm1b(KOMP)Wtsi	hom	UCD	M (2)	1	1	1	0.0022	1	1
Gatad2b	Gatad2btm1b(EUCOMM)Hmgu	het	ICS	F (6)		1	0.1084	0.0785	0.0032	1
Gatad2b	Gatad2btm1b(EUCOMM)Hmgu	het	ICS	F+M (6)		1	1	0.0696	0.0023	0.0021
Gdf10	Gdf10tm2b(KOMP)Wtsi	hom	UCD	F+M (4)	0.1857	1	1	0.0092	1	0.1469
Gdf10	Gdf10tm2b(KOMP)Wtsi	hom	UCD	M (2)	0.0657	1	1	0.0022	1	0.0872
Gdi2	Gdi2tm1b(EUCOMM)Hmgu	het	GMC	F+M (7)	0.1291	0.0057	0.1703	1	1	0.2716
Gdi2	Gdi2tm1b(EUCOMM)Hmgu	het	GMC	M (3)	0.0773	0.0012	0.0502	1	1	1
Gga1	Gga1tm1.1(KOMP)Vlcg	hom	UCD	F+M (4)	0.1857	0.0032	0.0014	0	0.0545	0.1469
Gga1	Gga1tm1.1(KOMP)Vlcg	hom	UCD	M (2)	0.0657	0.0013	0.0004	0.0022	0.0331	0.0872
Gipc3	Gipc3tm1b(KOMP)Wtsi	hom	J	F (4)		0.0005	0.0003	0.0003	0.0003	0.0005
Gipc3	Gipc3tm1b(KOMP)Wtsi	hom	J	F+M (8)		0	0	0	0	0
Gipc3	Gipc3tm1b(KOMP)Wtsi	hom	J	M (4)		0.0017	0.0023	0.0011	0.0011	0.0072
Gjb3	Gjb3tm1.1(KOMP)Vlcg	het	UCD	F+M (6)	0.0026	0.126	1	0	1	1
Gjb3	Gjb3tm1.1(KOMP)Vlcg	het	UCD	M (4)	0.0002	0.1265	1	0.0005	1	1
Gjb4	Gjb4tm1.1(KOMP)Vlcg	hom	UCD	F+M (5)	0.0238	0.1063	0.0022	1	0.0675	1
Gm684	Gm684tm1b(NCOM)Mfgc	hom	TCP	F (2)	0.0024	0.0078	0.0024	0.0776	1	1
Gm684	Gm684tm1b(NCOM)Mfgc	hom	TCP	F+M (4)	0.0034	1	0.1131	0.0765	1	1
Gnai1	Gnai1tm1b(EUCOMM)Wtsi	hom	BCM	F+M (7)		1	1	1	0.0049	0.0543
Gorasp1	Gorasp1tm1b(KOMP)Wtsi	het	ICS	F (6)		1	1	1	0.1136	0.0056
Gpr152	Gpr152tm1b(EUCOMM)Wtsi	hom	WTSI	F+M (9)	0.2033	1	1	1	0.0006	0
Gpr152	Gpr152tm1b(EUCOMM)Wtsi	hom	WTSI	M (7)	0.0495	1	1	1	0.0246	0.0002
Gpr156	Gpr156tm1.1(KOMP)Vlcg	hom	J	F (2)		0.0005	0.0331	0.0003	0.0003	0.0413
Gpr156	Gpr156tm1.1(KOMP)Vlcg	hom	J	F+M (3)		0.0005	0.0419	0.0005	0.0009	0.042
Gpr50	Gpr50tm1.1(KOMP)Vlcg	hom	UCD	F (2)	0.1389	0.0004	0.0654	0.033	1	1
Gpr65	Gpr65tm1b(KOMP)Wtsi	hom	UCD	F+M (4)	1	1	1	0.0092	1	1
Gpr65	Gpr65tm1b(KOMP)Wtsi	hom	UCD	M (3)	1	1	1	0.0065	1	1
Gpsm2	Gpsm2tm1b(EUCOMM)Wtsi	het	GMC	F (4)	0.002	1	0.108	0.0502	0.0817	1
Gpsm2	Gpsm2tm1b(EUCOMM)Wtsi	het	GMC	F+M (5)	0.0083	1	0.1703	0.0887	0.1473	1
Gpsm3	Gpsm3tm1.1(KOMP)Wtsi	hom	UCD	F+M (4)	0.1857	1	1	0.0092	1	1
Gpsm3	Gpsm3tm1.1(KOMP)Wtsi	hom	UCD	M (2)	1	1	1	0.0022	1	1
Gstcd	Gstcdtm1b(EUCOMM)Wtsi	hom	BCM	F+M (8)		1	1	0.1063	0.0018	0.0545
Gtpbp2	Gtpbp2tm1b(KOMP)Mbp	hom	TCP	F+M (4)	0.1175	0.0318	0.1899	0.1543	0.0037	1
Gtpbp2	Gtpbp2tm1b(KOMP)Mbp	hom	TCP	M (2)	0.0824	0.0089	0.1613	0.1223	0.0089	0.2367
Gyg	Gygtm1b(KOMP)Wtsi	het	BCM	F+M (8)		1	1	1	0.4436	0.005
H13	H13tm1b(KOMP)Wtsi	het	WTSI	F+M (4)	0.001	1	1	1	1	0.0469
H1fx	H1fxtm1.1(KOMP)Vlcg	hom	J	F+M (3)		1	1	0.036	0.0009	0.0007
Haao	Haaotm2b(KOMP)Mbp	hom	UCD	F+M (4)	0.1857	1	0.0545	0.1469	0.0545	0.0092
Herc4	Herc4tm1b(KOMP)Wtsi	hom	NING	F (2)	0.001	0.001	0.0516	0.0516	0.0465	0.5181
Herc4	Herc4tm1b(KOMP)Wtsi	hom	NING	F+M (4)	0.003	0.003	0.003	0.0769	0.1531	0.1294
Hip1r	Hip1rtm2b(KOMP)Wtsi	hom	BCM	F (4)		0	0	0	0.1007	0.3082
Hip1r	Hip1rtm2b(KOMP)Wtsi	hom	BCM	F+M (9)		0	0	0	0.0006	0.0297
Hip1r	Hip1rtm2b(KOMP)Wtsi	hom	BCM	M (5)		0	0.0036	0.0001	0.003	0.1581
Hirip3	Hirip3tm1b(KOMP)Mbp	hom	UCD	F+M (6)	0.0001	1	1	0.2115	1	1
Hirip3	Hirip3tm1b(KOMP)Mbp	hom	UCD	M (3)	0.0038	1	1	1	1	1
Hnrnph1	Hnrnph1tm1b(KOMP)Wtsi	het	NING	F (2)	0.0516	0.001	1	1	1	1
Hnrnph1	Hnrnph1tm1b(KOMP)Wtsi	het	NING	F+M (4)	0.003	0.0001	0.003	1	0.544	1
Hoxa10	Hoxa10tm1.1(KOMP)Vlcg	hom	UCD	F+M (4)	0.1857	1	1	0.0092	0.0545	1
Hsd17b1	Hsd17b1tm1.1(KOMP)Vlcg	hom	J	F+M (4)		1	1	0.001	0.0632	0.0555
Htra4	Htra4tm1b(KOMP)Wtsi	hom	UCD	F (2)	0.1389	1	1	0.033	0.0654	0.0017
Htra4	Htra4tm1b(KOMP)Wtsi	hom	UCD	F+M (4)	0.1857	1	1	0.1469	0.0545	0.0092
Ick	Icktm1b(KOMP)Mbp	hom	UCD	F (4)	0.0017	1	1	1	0.1258	0.1456
Ick	Icktm1b(KOMP)Mbp	hom	UCD	F+M (8)	0.0066	1	1	1	1	0.2709
Ikzf5	Ikzf5tm1(KOMP)Wtsi	hom	RBRC	M (4)	1	1	1	0.0031	0.0001	0.1142
Il10ra	Il10ratm1b(KOMP)Wtsi	hom	ICS	F (8)		0.0148	1	1	0	0
Il10ra	Il10ratm1b(KOMP)Wtsi	hom	ICS	F+M (15)		0.2095	1	1	0	0
Il10ra	Il10ratm1b(KOMP)Wtsi	hom	ICS	M (7)		1	1	1	1	0.0024
Il1r2	Il1r2tm1.1(KOMP)Vlcg	hom	UCD	F (2)	1	0.0004	0.0654	0.033	1	1
Il1r2	Il1r2tm1.1(KOMP)Vlcg	hom	UCD	F+M (4)	1	0	0.0014	0.1469	1	1
Il1r2	Il1r2tm1.1(KOMP)Vlcg	hom	UCD	M (2)	1	0.0013	0.0331	1	1	1
Il6ra	Il6ratm1.1(KOMP)Vlcg	hom	UCD	F+M (4)	0.1857	0.0861	0.0545	0.1469	0.0545	0.0092
Ildr1	Ildr1tm1(KOMP)Wtsi	hom	WTSI	F (2)	0.0007	0.0007	0.011	0.0007	0.0015	0.0015
Ildr1	Ildr1tm1(KOMP)Wtsi	hom	WTSI	F+M (7)	0	0	0	0	0	0
Ildr1	Ildr1tm1(KOMP)Wtsi	hom	WTSI	M (5)	0.0001	0	0	0	0	0
Ino80b	Ino80btm1b(KOMP)Mbp	het	UCD	F+M (4)	1	0.0032	1	1	1	1
Jazf1	Jazf1tm1b(EUCOMM)Wtsi	het	UCD	F+M (4)	1	1	0.0545	0.1469	1	0.0092
Kcnh6	Kcnh6tm1.1(KOMP)Vlcg	hom	UCD	F (2)	1	1	1	1	0.0013	1
Kdm1a	Kdm1atm1(NCOM)Mfgc	het	NING	M (3)	0.006	1	0.0769	0.0769	0.4029	0.2403
Klc2	Klc2tm1e(EUCOMM)Wtsi	hom	WTSI	F (5)	0	0	0	0.0003	0.0131	0.0007
Klc2	Klc2tm1e(EUCOMM)Wtsi	hom	WTSI	F+M (12)	0	0	0	0	0	0
Klc2	Klc2tm1e(EUCOMM)Wtsi	hom	WTSI	M (7)	0	0	0	0	0	0
Klf14	Klf14tm1(KOMP)Vlcg	hom	UCD	F+M (4)	0.1857	1	1	0.0092	1	1
Klf14	Klf14tm1(KOMP)Vlcg	hom	UCD	M (2)	0.0657	1	1	0.0022	1	1
Klhl18	Klhl18tm1a(KOMP)Wtsi	hom	WTSI	F+M (8)	0	0	0	0	0	1
Klhl18	Klhl18tm1a(KOMP)Wtsi	hom	WTSI	M (7)	0	0	0	0	0	1
Krtap17-1	Krtap17-1tm1.1(KOMP)Vlcg	hom	UCD	F (2)	0.0056	1	1	1	1	1
Lama4	Lama4tm1.1(KOMP)Vlcg	hom	UCD	F+M (4)	0.0006	0.0861	1	1	1	1
Lama4	Lama4tm1.1(KOMP)Vlcg	hom	UCD	M (2)	0.0013	0.0657	1	1	1	1
Lamtor5	Lamtor5tm1b(EUCOMM)Hmgu	het	BCM	F+M (7)		1	1	0.0938	0.0003	0.0543
Lamtor5	Lamtor5tm1b(EUCOMM)Hmgu	het	BCM	M (4)		1	1	0.0656	0.0093	0.1582
Lancl2	Lancl2tm2b(KOMP)Wtsi	hom	UCD	F+M (4)	1	1	1	0.0092	0.0545	1
Lancl2	Lancl2tm2b(KOMP)Wtsi	hom	UCD	M (2)	1	1	1	0.0022	1	1
Ldhb	Ldhbtm1b(KOMP)Wtsi	hom	WTSI	F+M (10)	0.0849	0.3153	1	0.1261	0.1648	0.0067
Ldhb	Ldhbtm1b(KOMP)Wtsi	hom	WTSI	M (3)	1	1	1	0.006	0.1019	0.0433
Lor	Lortm1.1(KOMP)Vlcg	het	UCD	F (2)	0.0056	1	1	1	1	0.0761
Lrrcc1	Lrrcc1tm1b(EUCOMM)Wtsi	hom	UCD	F+M (4)	0.0148	0.0861	1	0.0092	1	1
Lsm1	Lsm1tm1b(EUCOMM)Hmgu	hom	GMC	F (5)	0.0001	1	0.133	0.0623	0.0418
Lsm1	Lsm1tm1b(EUCOMM)Hmgu	hom	GMC	F+M (8)	0	0.0946	0.0143	0.0887	0.0392
Lsm1	Lsm1tm1b(EUCOMM)Hmgu	hom	GMC	M (2)	0.0013	0.0255	0.038	1
Maea	Maeatm1b(EUCOMM)Wtsi	het	GMC	F+M (6)	0.0083	1	1	1	1	1
Mag	Magtm1.1(KOMP)Vlcg	hom	J	F+M (5)		0.0005	1	1	1	1
Map3k10	Map3k10tm1b(EUCOMM)Hmgu	hom	GMC	F+M (3)	0.1291	1	0.0143	0.0039	0.095	1
Map3k10	Map3k10tm1b(EUCOMM)Hmgu	hom	GMC	M (2)	0.0773	1	1	0.0012	1
Marveld2	Marveld2tm1b(EUCOMM)Wtsi	hom	H	F (2)	0.0002	0.0004	0.0011	0.0004	0.0006	0.0002
Marveld2	Marveld2tm1b(EUCOMM)Wtsi	hom	H	F+M (4)	0	0	0	0	0	0
Marveld2	Marveld2tm1b(EUCOMM)Wtsi	hom	H	M (2)	0.0004	0.001	0.0007	0.0018	0.0005	0.0002
Med25	Med25tm1b(KOMP)Wtsi	het	ICS	F (8)		1	0.0105	0.0058	0.0002	1
Med25	Med25tm1b(KOMP)Wtsi	het	ICS	F+M (17)		0.1838	0.1838	0.0188	0.0001	0
Med28	Med28tm1.1(KOMP)Vlcg	het	UCD	F (2)	1	0.0004	1	1	1	1
Med28	Med28tm1.1(KOMP)Vlcg	het	UCD	F+M (4)	1	0.0001	1	1	1	1
Memo1	Memo1tm1a(EUCOMM)Wtsi	het	BCM	F+M (6)		0.1962	1	1	0.1071	0.0009
Mipol1	Mipol1tm1b(EUCOMM)Hmgu	hom	GMC	F+M (3)	0.0009	1	0.0678
Mipol1	Mipol1tm1b(EUCOMM)Hmgu	hom	GMC	M (2)	0.0005	1	0.0255
Mkrn2	Mkrn2tm1b(KOMP)Wtsi	hom	WTSI	F (5)	1	1	1	1	1	0.0001
Mkrn2	Mkrn2tm1b(KOMP)Wtsi	hom	WTSI	F+M (10)	0.0849	0.0528	1	1	0.1648	0
Mkrn2	Mkrn2tm1b(KOMP)Wtsi	hom	WTSI	M (5)	0.1244	0.0144	1	1	0.0124	0.0001
Mlec	Mlectm1a(EUCOMM)Wtsi	hom	WTSI	F+M (4)	0.0008	0.1544	1	1	1	1
Mlec	Mlectm1a(EUCOMM)Wtsi	hom	WTSI	M (3)	0.0041	1	1	1	1	1
Mogs	Mogstm1(KOMP)Vlcg	het	BCM	F (7)		1	1	1	0.1036	0.0005
Mogs	Mogstm1(KOMP)Vlcg	het	BCM	F+M (10)		1	1	1	0.0365	0.0009
Mogs	Mogstm1.1(KOMP)Vlcg	het	BCM	F+M (10)		1	1	1	0.0018	0.0545
Mpdz	Mpdzem1J	hom	J	F (4)		0	0	0	0.0036	0
Mpdz	Mpdzem1J	hom	J	F+M (8)		1	0.0554	0	0.0017	0.0014
Mpdz	Mpdzem1J	hom	J	M (4)		0.0025	0.0461	0	0.0461	0.0014
Myh1	Myh1tm1b(KOMP)Wtsi	hom	J	F (3)		0	0.0008	1	0.0001	0.0017
Myh1	Myh1tm1b(KOMP)Wtsi	hom	J	M (2)		0.0009	1	1	1	1
Myo10	Myo10tm2(KOMP)Wtsi	hom	WTSI	F+M (11)	0	0.0014	0	0.0435	0.1742	1
Myo10	Myo10tm2(KOMP)Wtsi	hom	WTSI	M (7)	0	0.0103	0.0032	0.0032	0.4088	1
Myo3a	Myo3atm1b(KOMP)Wtsi	hom	J	M (2)		1	0.0008	1	1	0.0932
Myo7a	Myo7atm1a(EUCOMM)Wtsi	hom	WTSI	F (4)	0	0	0.0002	0	0	0
Myo7a	Myo7atm1a(EUCOMM)Wtsi	hom	WTSI	F+M (8)	0	0	0	0	0	0
Myo7a	Myo7atm1a(EUCOMM)Wtsi	hom	WTSI	M (4)	0.0007	0	0	0	0.0001	0
Nacad	Nacadtm1(KOMP)Wtsi	hom	WTSI	F+M (8)	0.0005	0.0443	1	1	1	0.131
Nat8f2	Nat8f2tm1.1(KOMP)Vlcg	hom	J	M (3)		1	1	1	1	0.0072
Natd1	Natd1tm1b(EUCOMM)Wtsi	hom	WTSI	M (4)	1	0.1438	0.0054	0.1645	1	1
Nedd4l	Nedd4ltm1b(KOMP)Wtsi	hom	H	F (3)	0	0	0	0	0	0
Nedd4l	Nedd4ltm1b(KOMP)Wtsi	hom	H	F+M (5)	0	0	0	0	0	0
Nedd4l	Nedd4ltm1b(KOMP)Wtsi	hom	H	M (2)	0.0004	0.001	0.0007	0.0018	0.0005	0.0002
Nfatc3	Nfatc3tm1b(EUCOMM)Hmgu	het	GMC	F (4)	1	0.0698	0.0001	1	1	0.2467
Nfatc3	Nfatc3tm1b(EUCOMM)Hmgu	het	GMC	F+M (8)	1	0.0057	0	0.0039	1	0.3036
Nfatc3	Nfatc3tm1b(EUCOMM)Hmgu	het	GMC	M (4)	1	0.0502	0.0502	0.0012	1	1
Nhsl1	Nhsl1tm1.1(KOMP)Vlcg	hom	UCD	F (2)	0.0056	1	1	0.033	0.0013	0.0017
Nhsl1	Nhsl1tm1.1(KOMP)Vlcg	hom	UCD	F+M (4)	0.0148	1	1	0.1469	0.0014	0.0003
Nin	Nintm1b(EUCOMM)Hmgu	hom	RBRC	M (4)	0	0.0657	0	0	0	0
Nisch	Nischtm1b(EUCOMM)Hmgu	hom	H	F (2)	0.0002	0.0371	1	1	1	1
Nisch	Nischtm1b(EUCOMM)Hmgu	hom	H	F+M (4)	0	0.0001	1	0.0547	0.0591	0.0011
Nisch	Nischtm1b(EUCOMM)Hmgu	hom	H	M (2)	0.0004	0.001	1	0.0018	0.0412	0.0002
Nmral1	Nmral1tm1.1(KOMP)Vlcg	hom	UCD	F+M (6)	0.0026	1	1	0.2115	1	0.2115
Nmral1	Nmral1tm1.1(KOMP)Vlcg	hom	UCD	M (3)	0.0038	1	1	1	1	0.1275
Nos1ap	Nos1aptm1b(KOMP)Wtsi	hom	BCM	F+M (9)		0.2443	1	1	0.0624	0.0001
Nptn	Nptntm1b(EUCOMM)Hmgu	hom	H	F (2)	0.0002	0.0004	0.0011	0.0004	0.0006	0.0002
Nptn	Nptntm1b(EUCOMM)Hmgu	hom	H	F+M (4)	0	0	0	0	0	0
Nptn	Nptntm1b(EUCOMM)Hmgu	hom	H	M (2)	0.0004	0.001	0.0007	0.0018	0.0005	0.0002
Nr6a1	Nr6a1tm1b(EUCOMM)Wtsi	het	BCM	F+M (7)		0.1962	1	0.0938	0.0049	0.0543
Nxn	Nxntm1b(EUCOMM)Wtsi	het	UCD	F (2)	0.1389	0.0004	0.0654	0.033	1	1
Nxn	Nxnem1J	het	J	F (3)		0.0006	0.0296	1	1	0.0442
Ocm	Ocmtm1e(EUCOMM)Wtsi	hom	WTSI	F (3)	0	0.0021	0.0013	0	0.0001	0.0001
Ocm	Ocmtm1e(EUCOMM)Wtsi	hom	WTSI	F+M (8)	0	0	0	0	0	0
Ocm	Ocmtm1e(EUCOMM)Wtsi	hom	WTSI	M (5)	0.0001	0.0002	0	0	0	0
Odf3l2	Odf3l2tm1.1(KOMP)Vlcg	hom	UCD	F (2)	0.0056	0.033	0.0013	0.0004	0.0013	0.0017
Odf3l2	Odf3l2tm1.1(KOMP)Vlcg	hom	UCD	F+M (4)	0.0006	0.0861	0.0014	0.0003	0	0
Odf3l2	Odf3l2tm1.1(KOMP)Vlcg	hom	UCD	M (2)	0.0657	1	1	0.0872	0.0331	0.0022
Otoa	Otoatm1.1(KOMP)Vlcg	hom	UCD	F (4)	0	0	0	0	0	0.0096
Otoa	Otoatm1.1(KOMP)Vlcg	hom	UCD	F+M (8)	0	0	0	0	0	0.0034
Otoa	Otoatm1.1(KOMP)Vlcg	hom	UCD	M (4)	0	0	0	0	0	0.1658
Oxsm	Oxsmem2Marc	het	NING	F+M (4)	1	1	0.003	0.0769	0.0012	0.1294
P3h1	P3h1tm1b(EUCOMM)Wtsi	hom	UCD	F+M (4)	0.0006	1	1	1	1	1
P3h1	P3h1tm1b(EUCOMM)Wtsi	hom	UCD	M (2)	0.0013	1	1	1	1	1
Parp11	Parp11tm1.1(KOMP)Vlcg	hom	UCD	F (2)	0.0056	1	0.0654	1	1	0.0761
Parp12	Parp12tm1.1(KOMP)Vlcg	hom	UCD	F+M (4)	0.1857	0.0861	0.0545	0.1469	0.0545	0.0092
Patl1	Patl1tm1b(EUCOMM)Wtsi	het	BCM	F+M (8)		1	0.0085	1	0.7067	0.268
Patl1	Patl1tm1b(EUCOMM)Wtsi	het	BCM	M (4)		1	0.0022	1	1	0.1582
Pcgf2	Pcgf2tm1b(KOMP)Mbp	het	UCD	F (2)	0.0056	1	1	1	1	1
Pcgf2	Pcgf2tm1b(KOMP)Mbp	het	UCD	F+M (4)	0.0006	1	1	0.1469	1	1
Pdk1	Pdk1tm1.1(KOMP)Vlcg	hom	UCD	F+M (4)	1	1	1	0.0092	1	0.1469
Pfkfb1	Pfkfb1tm1b(KOMP)Wtsi	hem	BCM	M (4)		0.01	1	1	0.3216	1
Phf3	Phf3em2Marc	hom	NING	F+M (5)	0.0949	1	1	1	0.0052	0.0669
Phf6	Phf6tm1b(EUCOMM)Wtsi	het	ICS	F (6)		1	1	1	0.0001	1
Pias2	Pias2tm1a(KOMP)Wtsi	hom	WTSI	F (2)	0.0437	0.0437	0.011	0.0007	0.0015	1
Pias2	Pias2tm1a(KOMP)Wtsi	hom	WTSI	F+M (4)	0.0155	0.1544	0.0024	0.0291	0.0024	1
Pigm	Pigmtm1.1(KOMP)Vlcg	het	UCD	F (2)	0.0056	1	1	0.0004	0.0654	0.0761
Pigm	Pigmtm1.1(KOMP)Vlcg	het	UCD	F+M (4)	0.0148	0.0861	0.0545	0.0092	1	0.1469
Plac8	Plac8tm1b(EUCOMM)Hmgu	hom	GMC	F (3)	1	0.0021	1	1	1	0.1917
Plac8	Plac8tm1b(EUCOMM)Hmgu	hom	GMC	F+M (7)	1	0.0057	1	1	1	0.2716
Plcb2	Plcb2tm1b(KOMP)Wtsi	hom	UCD	F+M (4)	0.0006	1	1	0.1469	1	1
Plcb2	Plcb2tm1b(KOMP)Wtsi	hom	UCD	M (2)	0.0013	1	1	1	1	1
Plcb4	Plcb4tm1b(EUCOMM)Wtsi	hom	UCD	F+M (4)	0.0979	1	1	1	0.0277	0.0016
Plcb4	Plcb4tm1b(EUCOMM)Wtsi	hom	UCD	M (2)	0.0657	1	1	1	1	0.0022
Plekha8	Plekha8tm1b(KOMP)Wtsi	hom	UCD	F+M (4)	1	0.0861	1	0.0092	1	1
Plekha8	Plekha8tm1b(KOMP)Wtsi	hom	UCD	M (2)	1	0.0657	1	0.0022	1	1
Plin4	Plin4tm1b(KOMP)Wtsi	hom	UCD	F+M (4)	1	0.0861	0.0545	0	1	1
Plin4	Plin4tm1b(KOMP)Wtsi	hom	UCD	M (2)	1	1	0.0331	0.0022	1	1
Plpp6	Plpp6tm1.1(KOMP)Vlcg	hom	UCD	F (2)	0.0056	1	1	1	1	1
Pnn	Pnntm1.1(KOMP)Vlcg	het	TCP	F+M (4)	0.0072	1	1	1	1	1
Podn	Podntm1b(KOMP)Wtsi	hom	BCM	F+M (8)		1	1	1	0.0018	0.0545
Podn	Podntm1b(KOMP)Wtsi	hom	BCM	M (4)		1	1	1	0.0093	0.1582
Pop4	Pop4tm1a(EUCOMM)Wtsi	het	WTSI	F+M (4)	0.4982	0.1544	0.0024	0.2532	1	1
Ppm1a	Ppm1atm1b(EUCOMM)Hmgu	hom	H	F+M (4)	0.0591	1	1	1	0.0591	0.0011
Ppp2r5d	Ppp2r5dem2Marc	hom	NING	F+M (4)	1	0.0769	1	0.003	0.0217	0.1294
Prdm14	Prdm14tm1b(EUCOMM)Wtsi	hom	BCM	F+M (8)		1	1	1	0.1118	0.0003
Prkab1	Prkab1tm1b(KOMP)Wtsi	hom	UCD	F (3)	0.0056	1	1	0.033	1	1
Prkab1	Prkab1tm1b(KOMP)Wtsi	hom	WTSI	F+M (3)	0.0009	1	1	1	1	1
Ptchd1	Ptchd1tm1b(KOMP)IcsOrl	hem	ICS	M (7)		1	1	0.087	0.0001	0
Ptma	Ptmatm1.1(KOMP)Vlcg	het	UCD	F+M (4)	1	0.0001	0.0545	0.1469	1	0.0092
Ptma	Ptmatm1.1(KOMP)Vlcg	het	UCD	M (2)	1	0.0013	1	1	1	0.0872
Ptpdc1	Ptpdc1tm1.1(KOMP)Vlcg	hom	UCD	M (3)	0.0038	0.0967	1	1	1	1
Pum2	Pum2tm1b(KOMP)Wtsi	hom	UCD	F (2)	0.0056	1	1	1	1	1
Pum2	Pum2tm1b(KOMP)Wtsi	hom	UCD	F+M (4)	0.0006	1	1	0.1469	1	1
Pyroxd1	Pyroxd1tm1b(KOMP)Wtsi	het	BCM	F+M (8)		1	1	1	0.0018	0.268
Pyroxd1	Pyroxd1tm1b(KOMP)Wtsi	het	BCM	M (4)		1	1	1	0.0093	0.1582
Rab32	Rab32tm1b(KOMP)Wtsi	hom	UCD	F+M (2)	0.0979	1	1	0.0016	1	0.0766
Rabl2	Rabl2tm1b(KOMP)Wtsi	hom	UCD	F+M (4)	0.0148	1	1	0.0003	1	1
Rasal2	Rasal2tm1a(EUCOMM)Wtsi	hom	WTSI	F+M (6)	0.0007	0.0018	0	0.0073	0.0058	0.0058
Rasd1	Rasd1tm1.1(KOMP)Vlcg	hom	UCD	F+M (4)	1	1	1	1	1	0.0092
Rims3	Rims3tm1b(KOMP)Wtsi	hom	BCM	F+M (8)		1	0.1263	0.0061	0.0001	0.0545
Rims3	Rims3tm1b(KOMP)Wtsi	hom	BCM	M (4)		1	0.0656	0.0656	0.0093	0.1582
Ripk3	Ripk3tm1.1(KOMP)Wtsi	hom	UCD	F (3)	0.2004	1	1	1	0.0962	0.005
Rnf10	Rnf10tm1b(KOMP)Wtsi	hom	WTSI	F+M (3)	0.0001	0.0075	0.2579	1	1	0.1233
Rnf10	Rnf10tm1b(KOMP)Wtsi	hom	BCM	F+M (3)		0.2207	0.0085	0.0061	0.0018	0.0545
Ropn1l	Ropn1ltm1b(EUCOMM)Wtsi	hom	WTSI	F+M (8)	0.3626	0.0028	0.1954	1	1	1
Ropn1l	Ropn1ltm1b(EUCOMM)Wtsi	hom	WTSI	M (4)	1	0.0003	0.1121	1	1	1
Rora	Roratm1b(EUCOMM)Wtsi	hom	GMC	F+M (2)	0.0003	1	1
Rsad1	Rsad1tm1.1(KOMP)Vlcg	het	TCP	F+M (4)	0.0072	0.002	0.1899	0.0119	1	1
Rsad1	Rsad1tm1.1(KOMP)Vlcg	het	TCP	M (2)	0.0027	0.0089	0.1613	0.0053	0.1613	1
Rsad1	Rsad1tm1.1(KOMP)Vlcg	hom	TCP	F (2)	0.0024	0.1522	0.0024	0.0776	1	1
Rsad1	Rsad1tm1.1(KOMP)Vlcg	hom	TCP	F+M (3)	0.0037	0.2013	0.0092	0.1187	0.0606	1
Rwdd1	Rwdd1tm1b(KOMP)Wtsi	hom	WTSI	F+M (4)	0.001	1	1	1	1	1
Ryr1	Ryr1tm1b(EUCOMM)Hmgu	het	H	F+M (4)	0.0014	0.0898	0.107	0.0547	0.0014	0.0502
Ryr1	Ryr1tm1b(EUCOMM)Hmgu	het	H	M (2)	0.0004	0.0591	0.0501	0.0815	0.0005	0.0276
Scarf2	Scarf2tm1.1(KOMP)Vlcg	hom	UCD	F (2)	0.0056	1	1	1	1	1
Scn4a	Scn4atm2b(KOMP)Wtsi	het	H	F+M (4)	0.0014	0.0033	0.0047	0.0012	0.0014	0.0502
Scn4a	Scn4atm2b(KOMP)Wtsi	het	H	M (2)	0.0004	0.001	0.0007	0.0018	0.0005	0.0276
Scrib	Scribtm1b(NCOM)Mfgc	het	TCP	F (2)	1	1	1	1	0.0047	0.3247
Selk	Selktm1b(EUCOMM)Wtsi	hom	WTSI	M (7)	0.2195	1	1	1	0.0246	0.0051
Sema3f	Sema3ftm1b(EUCOMM)Hmgu	hom	H	F+M (7)	0.0049	0.0005	1	1	1	1
Sema3f	Sema3ftm1b(EUCOMM)Hmgu	hom	H	M (5)	0.0037	0.009	1	1	1	1
2003-09-01	Sept3tm1b(KOMP)Wtsi	het	ICS	M (8)		1	1	0.0022	0.0054	0.232
Serinc3	Serinc3tm1a(KOMP)Wtsi	hom	WTSI	M (4)	0.0007	0.0247	1	0.1393	1	1
Serpinf1	Serpinf1tm1e.1(KOMP)Wtsi	hom	BCM	F+M (7)		1	1	0.0938	0.0003	0.0543
Serpinf1	Serpinf1tm1e.1(KOMP)Wtsi	hom	BCM	M (4)		1	1	0.0656	0.0093	0.1582
Sfxn3	Sfxn3tm1b(KOMP)Wtsi	hom	WTSI	M (6)	0.0313	0.0209	0.013	0.0272	0.001	0.0037
Sgsh	Sgshem1Tcp	hom	TCP	F (2)	1	1	1	0.0776	0.0047	1
Sh3tc2	Sh3tc2tm1b(KOMP)Wtsi	hom	J	F (2)		1	1	1	0.0003	1
Skida1	Skida1tm1.1(KOMP)Wtsi	het	TCP	F (2)	0.0776	0.1522	0.0024	1	0.0024	1
Skida1	Skida1tm1.1(KOMP)Wtsi	het	TCP	F+M (4)	0.1175	0.0318	0.0175	1	0.0037	0.0796
Skida1	Skida1tm1.1(KOMP)Wtsi	hom	TCP	F+M (2)	0.0013	0.006	0.1009	0.0812	0.041	0.0006
Slc17a9	Slc17a9tm1.1(KOMP)Vlcg	hom	UCD	F+M (4)	0.0148	1	1	0.0092	1	0.1469
Slc17a9	Slc17a9tm1.1(KOMP)Vlcg	hom	UCD	M (2)	0.0657	1	1	0.0022	1	0.0872
Slc3a1	Slc3a1tm1.1(KOMP)Vlcg	hom	UCD	F (2)	1	1	1	1	0.0654	0.0017
Slc3a1	Slc3a1tm1.1(KOMP)Vlcg	hom	UCD	F+M (4)	1	1	1	1	0.0545	0.0092
Slc4a10	Slc4a10tm1b(KOMP)Wtsi	hom	H	F (2)	0.0002	0.0004	0.0011	0.0004	0.0006	0.0279
Slc4a10	Slc4a10tm1b(KOMP)Wtsi	hom	H	F+M (4)	0	0	0.0047	0	0	0.0502
Slc4a10	Slc4a10tm1b(KOMP)Wtsi	hom	H	M (2)	0.0004	0.001	1	0.0018	0.0005	1
Slc5a5	Slc5a5tm1b(KOMP)Wtsi	hom	J	F (3)		0.0006	0.0003	0.0003	0.0012	0.0006
Slc5a5	Slc5a5tm1b(KOMP)Wtsi	hom	J	F+M (6)		0	0	0	0	0
Slc5a5	Slc5a5tm1b(KOMP)Wtsi	hom	J	M (3)		0.0009	0.0003	0.0005	0.0003	0.0005
Slitrk1	Slitrk1tm1.1(KOMP)Vlcg	hom	UCD	F+M (4)	0.1857	1	1	0.0003	0.0545	0.1469
Slitrk1	Slitrk1tm1.1(KOMP)Vlcg	hom	UCD	M (2)	1	1	1	0.0022	1	0.0872
Smoc1	Smoc1tm1b(EUCOMM)Wtsi	hom	H	F+M (3)	0.0007	1	1	1	0.0447	1
Snai2	Snai2tm1.1(KOMP)Vlcg	hom	UCD	F (2)	0.0056	1	0.0654	0.033	1	1
Snai2	Snai2tm1.1(KOMP)Vlcg	hom	UCD	F+M (2)	0.0027	1	0.0277	0.0766	1	1
Socs1	Socs1tm1.1(KOMP)Vlcg	het	UCD	F (2)	0.0056	1	1	0.033	1	1
Sostdc1	Sostdc1tm1.1(KOMP)Vlcg	hom	UCD	F+M (4)	0.1857	0.0861	0.0545	0.0092	1	1
Spns2	Spns2tm1b(KOMP)Wtsi	hom	WTSI	F+M (8)	0.0002	0	0	0	0	0
Srrm4	Srrm4tm1e(EUCOMM)Wtsi	hom	WTSI	F+M (3)	0.0045	0.0001	0	0.0004	0	1
Srrm4	Srrm4tm1e(EUCOMM)Wtsi	hom	WTSI	M (2)	0.0241	0.0046	0.0019	0.0019	0.0065	1
Srsf7	Srsf7tm1a(EUCOMM)Wtsi	het	WTSI	F (3)	0.0645	1	0.0303	1	0.0957	0.0001
Srsf7	Srsf7tm1a(EUCOMM)Wtsi	het	WTSI	F+M (8)	0.6149	1	1	1	0.0104	0
Stra6l	Stra6ltm1b(KOMP)Wtsi	hom	UCD	F+M (4)	0.1857	1	1	0.0092	1	1
Stx16	Stx16tm1b(KOMP)Wtsi	hom	J	F+M (4)		0.001	1	1	0.0632	1
Sugt1	Sugt1tm1b(KOMP)Wtsi	het	UCD	F (2)	0.0056	1	0.0654	0.0004	1	0.0761
Sugt1	Sugt1tm1b(KOMP)Wtsi	het	UCD	F+M (4)	0.0148	1	1	0.0092	1	0.1469
Taar6	Taar6tm1.1(KOMP)Vlcg	hom	UCD	F (2)	1	1	1	1	0.0654	0.0017
Taar6	Taar6tm1.1(KOMP)Vlcg	hom	UCD	F+M (4)	1	1	1	1	0.0545	0.0092
Tbccd1	Tbccd1tm1b(EUCOMM)Hmgu	hom	BCM	F+M (8)		0.0018	0.1263	0.1063	0.7067	0.268
Tbccd1	Tbccd1tm1b(EUCOMM)Hmgu	hom	BCM	M (4)		0.01	0.0656	0.0656	0.5868	0.1582
Tbck	Tbcktm1b(EUCOMM)Hmgu	het	J	M (4)		0.0049	1	1	1	1
Tbx4	Tbx4tm4b(EUCOMM)Wtsi	het	TCP	F+M (4)	1	1	1	1	0.0037	0.0796
Tdrp	Tdrptm1.1(KOMP)Vlcg	hom	UCD	F+M (4)	0.1857	1	0.0545	0.0092	0.0545	0.1469
Tead1	Tead1tm1b(KOMP)Wtsi	het	BCM	F (4)		1	1	0.0022	0.1007	1
Tead1	Tead1tm1b(KOMP)Wtsi	het	BCM	F+M (8)		1	1	0.0002	0.115	1
Terb1	Terb1tm1b(KOMP)Mbp	het	UCD	F+M (4)	0.1857	1	1	0.0092	1	1
Tfeb	Tfebtm1b(EUCOMM)Wtsi	het	BCM	F+M (8)		1	1	1	0.4436	0.005
Thada	Thadatm1b(KOMP)Wtsi	hom	BCM	F+M (7)		0.0012	1	1	0.6815	1
Thada	Thadatm1b(KOMP)Wtsi	hom	BCM	M (3)		0.0052	1	1	0.556	1
Thbs1	Thbs1tm1.1(KOMP)Vlcg	hom	UCD	F (2)	0.0056	1	1	1	1	1
Thbs1	Thbs1tm1.1(KOMP)Vlcg	hom	UCD	F+M (4)	0.0006	1	1	0.0092	1	1
Thegl	Thegltm1b(KOMP)Wtsi	hom	BCM	F+M (8)		1	1	1	0.1118	0.0003
Thpo	Thpotm1.1(KOMP)Vlcg	hom	UCD	F+M (4)	1	0.0001	1	1	1	1
Thpo	Thpotm1.1(KOMP)Vlcg	hom	UCD	M (2)	1	0.0013	1	1	1	1
Thra	Thratm1b(EUCOMM)Wtsi	het	ICS	F+M (14)		1	1	1	0.1543	0.004
Tmbim7	Tmbim7tm1.1(KOMP)Vlcg	het	UCD	F (4)	0.2572	1	1	1	1	0.0096
Tmed10	Tmed10tm1.1(KOMP)Vlcg	het	UCD	M (2)	0.0013	1	1	1	1	0.0872
Tmem108	Tmem108tm1b(EUCOMM)Wtsi	hom	ICS	F (8)		0.0058	0.0005	0.103	1	1
Tmem108	Tmem108tm1b(EUCOMM)Wtsi	hom	ICS	F+M (15)		0.0148	0.1642	0.1642	0.1642	0.0006
Tmem184b	Tmem184btm1.1(KOMP)Vlcg	hom	UCD	M (2)	0.0013	1	1	1	1	1
Tmem30b	Tmem30btm1b(EUCOMM)Wtsi	hom	UCD	F (2)	0.0056	1	0.0013	0.0004	0.0013	0.0017
Tmem30b	Tmem30btm1b(EUCOMM)Wtsi	hom	UCD	F+M (4)	0	1	0	0	0	0
Tmem30b	Tmem30btm1b(EUCOMM)Wtsi	hom	UCD	M (2)	0.0013	1	0.0004	0.0022	0.0004	0.0022
Tmtc4	Tmtc4tm1.1(KOMP)Vlcg	hom	UCD	F (2)	0.0056	0.0004	0.0013	0.0004	0.0013	0.0017
Tmtc4	Tmtc4tm1.1(KOMP)Vlcg	hom	UCD	F+M (4)	0	0	0	0	0	0
Tmtc4	Tmtc4tm1.1(KOMP)Vlcg	hom	UCD	M (2)	0.0013	0.0013	0.0004	0.0022	0.0004	0.0022
Tomm20l	Tomm20ltm1a(EUCOMM)Wtsi	hom	WTSI	F+M (5)	0.2161	1	0.0072	1	1	1
Tox	Toxtm1b(KOMP)Wtsi	hom	UCD	F (2)	0.0056	0.0004	0.0013	0.0004	0.0013	0.0017
Tox	Toxtm1b(KOMP)Wtsi	hom	UCD	F+M (4)	0	0	0	0	0	0
Tox	Toxtm1b(KOMP)Wtsi	hom	UCD	M (2)	0.0013	0.0013	0.0004	0.0022	0.0004	0.0022
Tprn	Tprntm1.1(KOMP)Vlcg	hom	J	F (3)		0	0	0	0.0001	0
Tprn	Tprntm1.1(KOMP)Vlcg	hom	J	F+M (5)		0	0	0	0	0
Tprn	Tprntm1.1(KOMP)Vlcg	hom	J	M (2)		0.0009	0.0003	0.0005	0.0003	0.0005
Tram2	Tram2tm1a(KOMP)Wtsi	hom	WTSI	F (5)	0	0	0	0	0	0
Tram2	Tram2tm1a(KOMP)Wtsi	hom	WTSI	F+M (8)	0	0	0	0	0	0.131
Tram2	Tram2tm1a(KOMP)Wtsi	hom	WTSI	M (3)	0.0041	0.0004	0.0001	0.0001	0.0006	1
Trim29	Trim29tm1b(EUCOMM)Wtsi	hom	WTSI	F (3)	1	1	0.0048	0.1046	1	1
Trim29	Trim29tm1b(EUCOMM)Wtsi	hom	WTSI	F+M (4)	0.5396	1	0.0044	0.0527	1	1
Trim71	Trim71tm1.1(KOMP)Vlcg	het	UCD	M (2)	0.0013	0.0657	0.0331	0.0872	0.0331	0.0872
Tspyl2	Tspyl2tm1b(KOMP)Wtsi	hem	BCM	M (6)		1	1	1	0.183	0.0047
Twist2	Twist2tm1.1(KOMP)Vlcg	het	UCD	F+M (4)	1	1	0.0545	0.0092	1	0.1469
Ube2b	Ube2btm1b(EUCOMM)Wtsi	het	H	F (2)	0.0002	0.0371	0.0644	0.0371	0.0462	1
Ube2b	Ube2btm1b(EUCOMM)Wtsi	het	H	F+M (4)	0	0.0898	0.107	0.0547	0.0591	1
Ube2g1	Ube2g1tm1b(EUCOMM)Hmgu	hom	RBRC	M (4)	0	0	0	0.0816	1	1
Ube2w	Ube2wtm1b(EUCOMM)Wtsi	hom	NING	F (2)	1	0.001	1	0.0516	0.0465	0.5181
Ube2w	Ube2wtm1b(EUCOMM)Wtsi	hom	NING	F+M (4)	0.0769	0.0769	1	0.003	0.0012	0.1294
Ube2w	Ube2wtm1b(EUCOMM)Wtsi	hom	NING	M (2)	0.0021	1	0.0523	0.0523	0.0274	0.4933
Ublcp1	Ublcp1tm1b(KOMP)Wtsi	het	BCM	F+M (8)		1	1	1	0.1118	0.005
Ubxn10	Ubxn10tm1b(EUCOMM)Wtsi	hom	WTSI	F+M (7)	0.1114	0.0267	0.0007	1	1	0.0805
Ubxn10	Ubxn10tm1b(EUCOMM)Wtsi	hom	WTSI	M (4)	0.4163	0.1438	0.0054	0.1645	1	0.0573
Unc119	Unc119tm1.1(KOMP)Vlcg	het	UCD	F (2)	0.0056	1	1	1	1	1
Unc119b	Unc119btm1.1(KOMP)Vlcg	hom	UCD	F+M (4)	0.1857	1	1	0.1469	0.0014	0.0092
Ush1c	Ush1ctm1a(KOMP)Wtsi	hom	WTSI	F (2)	0.0007	0.0007	0.011	0.0007	0.0015	0.0015
Ush1c	Ush1ctm1a(KOMP)Wtsi	hom	WTSI	F+M (6)	0	0	0	0	0	0
Ush1c	Ush1ctm1a(KOMP)Wtsi	hom	WTSI	M (4)	0.0007	0	0	0	0.0001	0
Usp3	Usp3tm1a(EUCOMM)Wtsi	het	WTSI	M (2)	0.2759	0.0046	1	1	1	1
Vps37d	Vps37dtm2b(EUCOMM)Wtsi	het	BCM	F+M (8)		1	1	0.1063	0.4436	0.005
Vps4a	Vps4atm1b(EUCOMM)Hmgu	het	BCM	F+M (8)		0.2207	0.1263	0.0002	0.0143	0.268
Vps4a	Vps4atm1b(EUCOMM)Hmgu	het	BCM	M (4)		0.1479	0.0656	0.0022	0.0899	0.1582
Vti1a	Vti1atm1.1(KOMP)Vlcg	hom	UCD	F (2)	0.0056	1	0.0013	0.0004	1	1
Vti1a	Vti1atm1.1(KOMP)Vlcg	hom	UCD	F+M (4)	0	0.0861	1	0.0003	1	0.1469
Vti1a	Vti1atm1.1(KOMP)Vlcg	hom	UCD	M (2)	0.0013	0.0657	1	0.0872	1	0.0872
Vwa3a	Vwa3atm1b(KOMP)Wtsi	hom	WTSI	M (4)	0.4163	0.1438	0.0054	0.1645	1	1
Wdr37	Wdr37tm1a(KOMP)Wtsi	hom	WTSI	F+M (4)	0.0008	1	1	1	1	1
Wdtc1	Wdtc1tm1a(KOMP)Wtsi	hom	WTSI	F (4)	0	1	0.0002	0	0	0
Wdtc1	Wdtc1tm1a(KOMP)Wtsi	hom	WTSI	F+M (7)	0.0021	0.2524	0.008	0.0011	0	0
Ypel3	Ypel3tm1.1(KOMP)Vlcg	hom	UCD	F (2)	0.0056	1	1	1	1	1
Ypel3	Ypel3tm1.1(KOMP)Vlcg	hom	UCD	F+M (4)	0	1	1	1	1	0.1469
Ypel3	Ypel3tm1.1(KOMP)Vlcg	hom	UCD	M (2)	0.0013	1	1	1	1	0.0872
Zcchc14	Zcchc14tm1a(KOMP)Wtsi	hom	WTSI	F+M (3)	0.07	0.0001	0.0012	0.0154	1	1
Zcchc14	Zcchc14tm1a(KOMP)Wtsi	hom	WTSI	M (2)	0.2759	0.0046	0.0731	0.0731	0.1435	1
Zfp111	Zfp111tm1b(KOMP)Wtsi	hom	UCD	F+M (4)	0.1857	1	1	0.0092	1	1
Zfp111	Zfp111tm1b(KOMP)Wtsi	hom	BCM	F+M (8)		1	0.1263	0.0061	0.7067	0.0545
Zfp111	Zfp111tm1b(KOMP)Wtsi	hom	BCM	M (4)		1	0.0656	0.0022	0.5868	0.1582
Zfp142	Zfp142tm1b(EUCOMM)Wtsi	hom	BCM	F+M (8)		1	1	0.0061	0.7067	0.0545
Zfp148	Zfp148tm1b(EUCOMM)Hmgu	het	BCM	F (4)		1	0.0857	0.0022	0.5933	1
Zfp148	Zfp148tm1b(EUCOMM)Hmgu	het	BCM	F+M (8)		0.0253	0.1263	0.0061	0.2629	0.7164
Zfp148	Zfp148tm1b(EUCOMM)Hmgu	het	BCM	M (4)		0.01	1	1	0.5868	1
Zfp719	Zfp719tm1b(EUCOMM)Wtsi	hom	WTSI	F (6)	0	0	0	0	0	0
Zfp719	Zfp719tm1b(EUCOMM)Wtsi	hom	WTSI	F+M (10)	0	0	0	0	0	0
Zfp719	Zfp719tm1b(EUCOMM)Wtsi	hom	WTSI	M (4)	0	0	0	0	0	0
Zhx3	Zhx3tm1.1(KOMP)Vlcg	hom	UCD	F+M (4)	0.0148	1	1	1	0.0545	0.0092
Zhx3	Zhx3tm1.1(KOMP)Vlcg	hom	UCD	M (2)	0.0013	1	1	1	0.0331	0.0872
Zscan2	Zscan2tm1a(KOMP)Wtsi	hom	WTSI	F+M (4)	0.0155	0.1544	1	0.0017	1	1
Zscan2	Zscan2tm1a(KOMP)Wtsi	hom	WTSI	M (3)	0.0041	0.174	1	0.0001	1	1
